# Supplementary material for: Association of objectively measured sedentary behavior and physical activity with cardiometabolic risk markers in older adults
Source: PLoS One. 2019 Jan 18;14(1):e0210861. doi: 10.1371/journal.pone.0210861 (PMC6338374; doi:10.1371/journal.pone.0210861)
Supplement: S1 Appendix — Florianópolis, Brazil, 2015. (XLSX) [file pone.0210861.s001.xlsx]

## Sheet: Database
Original Episetor	Weight exams	Years of Schooling	Smoking	Alcohol use	Comorbidity	Waist circumference	Systolic blood pressure	Diastolic blood pressure	HDL-Colesterol (mgdl)	Triglycerides (mgdl)	Plasma glucose (mgdl)	TotalMVPA	Sedentary behavior (min_dia)	Light physical activity (min_dia)	MVPA (min_dia)	Vigorous physical activity (min_dia)	Simultaneity of PA and sedentary bahavior
28	131.3	4	1	1	2	113.25	148	100	47	88	94	44	563.182	390.152	6.66667	0	2
1	149.4	2	2	0	2	96.7	173	87	40	137	182	18	753.877	200.398	5.72565	0	3
55	55.1	1	0	1	1	89	132	66	76	69	85	73	713.644	230.356	16	0	3
55	55.1	3	0	1	1	90.7	115	88	70	176	80	114	713.188	228.647	18.1643	0	3
55	55.1	1	1	0	1	110	118	62	50	74	119	295	652.42	262.348	45.2324	0	1
55	55.1	2	1	1	2	98	176	92	60	104	111	193	511.402	420.211	28.3867	0	0
54	60.2	1	0	0	1	104.5	132	90	39	199	94	69	650.776	297.665	11.5582	0	3
55	55.1	1	1	0	1	106.25	176	95	39	241	103	16	619.902	336.828	3.27017	0	3
34	76	1	0	0	1	94.45	142	79	32	149	109	91	747.512	202.592	9.89579	0	3
34	76	1	0	0	2	86.5	128	63	48	166	111	5	686.755	272.379	0.866895	0	3
42	35.9	1	0	0	2	88.85	140	65	53	95	99	15	618.97	338.472	2.55773	0	3
42	35.9	1	0	0	2	102.9	179	112	33	105	102	213	653.025	271.707	35.2673	0	1
34	76	3	1	0	1	92.35	154	90	36	82	99	198	635.109	302.193	22.6988	0	1
20	224.4	4	0	1	1	93.95	113	74	58	105	90	163	654.332	277.295	28.3735	0	1
52	34.8	4	0	1	2	121.5	176	114	28	159	73	217	748.513	187.916	23.5709	0	1
52	34.8	4	0	1	1	104	143	85	25	187	112	198	693.172	232.94	33.8884	0	1
52	34.8	3	1	1	2	93.5	150	77	34	224	83	13	714.88	242.431	2.68908	0	3
52	34.8	2	0	0	2	72	136	79	63	59	88	141	518.229	417.102	24.6692	0	2
57	118.5	4	0	2	1	104	156	89	37	111	148	235	609.222	323.689	27.0893	0	1
58	52.1	4	0	2	1	86.5	146	83	64	80	101	85	582.419	362.674	14.9068	0	2
58	52.1	2	0	1	1	105.25	136	89	46	93	93	34	621.33	332.322	6.34772	0	3
58	52.1	2	0	1	2	82.65	172	95	53	169	86	190	423.546	500.64	35.8139	0	0
58	52.1	1	2	0	1	84.5	137	75	43	64	99	43	614.564	335.671	9.76579	0	3
58	52.1	2	0	0	1	95.15	135	74	43	215	93	67	617.631	332.823	9.54586	0	3
58	52.1	2	0	1	1	77.85	137	80	58	166	87	124	557.479	383.286	19.2341	.	2
58	52.1	1	1	1	1	88.15	148	94	32	171	90	256	584.934	336.69	38.376	2.3985	0
58	52.1	1	1	0	2	100.5	151	88	22	134	94	85	405.644	538.496	15.8601	0	2
21	619.5	4	0	1	1	77.45	143	100	66	172	80	278	491.767	411.341	56.8919	15.7578	0
24	119.1	1	0	0	2	94.8	174	101	50	143	96	55	524.403	426.131	9.46576	0.172105	2
24	119.1	1	1	1	2	109	189	106	30	142	93	131	658.994	287.31	13.6964	0	3
24	119.1	1	0	0	2	97.35	162	82	48	156	152	255	389.647	528	42.3529	0	0
24	119.1	2	0	1	2	103.45	134	83	43	106	116	232	629.124	292.837	38.0393	0	1
24	119.1	2	0	0	2	92.8	152	99	78	90	95	66	630.26	322.597	7.14237	0	3
60	102.5	0	1	0	2	83.85	148	78	38	102	86	147	728.76	216.607	14.6329	0	3
3	89.4	4	1	0	2	106.5	145	75	40	153	110	64	601.206	350.978	7.8158	0	3
1	149.4	1	0	1	1	75.3	103	56	51	68	98	109	497.659	441.863	20.4775	0	2
1	149.4	2	0	0	2	109.65	166	91	38	123	94	118	703.165	232.609	24.2258	0	3
1	149.4	1	0	0	2	73.75	200	93	50	112	92	113	406.198	521.727	32.0757	0	2
1	149.4	3	0	0	2	88.5	136	76	55	82	95	92	682.404	265.881	11.7151	0	3
77	136.6	4	0	1	0	95.6	139	78	48	140	80	199	662.542	264.554	32.9039	0	1
77	136.6	4	1	1	1	97.2	127	74	50	99	87	48	656.225	295.121	8.65352	0	3
18	89	4	1	1	1	111.25	113	74	44	36	101	128	734.91	204.569	20.521	0	3
18	89	4	1	1	1	75.3	115	67	68	77	92	1	887.944	71.9584	0.0977696	0	3
18	89	4	0	1	2	92.3	125	74	67	180	95	211	736.644	201.777	21.5788	0	1
18	89	4	1	1	2	99.6	171	89	56	69	92	385	540.638	357.926	61.4362	0	0
18	89	4	0	1	1	98.1	135	67	46	87	104	213	633.055	295.247	31.6974	0	1
22	132.2	4	0	2	1	98.7	129	75	50	138	84	284	643.245	263.588	53.1669	0	1
23	101.7	4	0	0	2	101.25	129	63	44	82	86	53	773.642	175.031	11.3268	0	3
23	101.7	2	0	0	2	95.3	112	67	54	161	100	7	716.943	241.31	1.74682	0	3
23	101.7	4	1	1	1	99.25	137	80	31	223	88	201	588.593	341.63	29.7778	0.148148	0
23	101.7	2	0	1	2	76.2	141	68	74	70	83	66	603.084	345.031	11.8852	0	3
23	101.7	1	0	1	2	110.2	183	110	33	155	128	27	642.769	312.653	4.57789	0	3
31	130	0	0	0	2	106.9	164	76	57	95	167	28	740.395	216.813	2.79244	0	3
38	55.3	1	0	0	2	105.7	133	71	59	86	148	21	577.322	378.594	4.08345	0.3889	2
38	55.3	1	1	0	2	115.3	145	86	35	111	164	5	845.866	113.195	0.9386	0	3
38	55.3	2	0	0	2	90.3	134	73	54	103	87	187	561.6	357.6	40.8	0	0
38	55.3	1	0	0	2	97.15	130	70	40	66	95	4	825	134.583	0.416667	0	3
38	55.3	1	0	0	1	112.65	142	71	63	95	97	54	585.134	366.858	8.00741	0	2
38	55.3	1	0	2	1	94.2	144	82	62	112	98	141	501.337	434.203	24.4597	0	2
41	231.2	1	0	0	1	104.5	183	71	67	90	106	19	534.433	422.534	3.03292	0	2
43	179.9	2	0	0	2	96.5	140	79	37	69	128	89	594.241	349.091	16.668	0	2
48	97.8	1	0	0	2	84.75	138	100	49	140	105	96	803.925	145.561	10.5145	0	3
48	97.8	1	0	0	2	78.5	170	80	73	110	108	10	632.503	326.182	1.31525	0	3
48	97.8	1	0	0	2	96.35	118	77	53	164	112	44	687.374	265.528	7.09797	0	3
48	97.8	0	2	0	2	69.8	145	76	35	96	60	73	706.201	241.439	12.3598	0.169312	3
48	97.8	1	0	0	1	64.55	156	79	46	156	115	36	416.741	535.983	7.27579	0	2
48	97.8	3	0	1	1	88.5	165	110	58	171	94	533	529.561	339.506	90.933	3.07091	0
54	60.2	4	1	0	0	105	191	109	55	42	96	158	726.135	210.785	23.0797	0	1
54	60.2	3	1	0	2	106	143	84	50	60	94	84	677.71	267.205	15.0842	0	3
54	60.2	0	0	0	2	101.5	159	88	60	56	96	7	822.989	136.091	0.920422	0	3
54	60.2	1	1	0	2	113.5	139	86	42	130	81	13	778.785	178.609	2.60597	0	3
60	102.5	1	1	2	1	94.4	149	81	52	59	84	463	487.331	371.352	101.318	0	0
62	52.1	3	2	0	2	104.3	131	71	26	235	104	1	848.59	111.294	0.115691	0	3
62	52.1	4	1	2	2	108.55	126	76	42	158	92	42	736.123	218.151	5.72646	0	3
62	52.1	0	1	0	2	88.35	131	72	57	175	123	70	667.471	282.135	10.3944	0	3
62	52.1	4	0	1	2	110.65	173	102	36	254	108	116	606.444	331.891	21.6654	0.560311	3
62	52.1	4	1	1	1	78.05	148	93	52	94	91	113	638.428	305.422	16.1501	0	3
62	52.1	4	0	1	2	91.55	143	83	48	62	87	178	697.726	229.234	33.0394	0	1
63	95.5	1	0	0	2	110.2	100	58	38	133	84	21	724.6	232.069	3.33113	0	3
63	95.5	4	1	1	2	113.25	173	80	37	114	93	72	761.982	186.675	11.3423	0	3
63	95.5	4	1	2	2	107.65	151	91	48	165	113	67	478.99	468.705	12.3053	0	2
63	95.5	1	0	0	2	95.4	137	85	64	117	103	60	607.467	332.948	19.5852	0	3
70	210.9	3	1	2	1	105.2	207	112	24	144	106	178	475.154	448.902	35.9445	0	0
70	210.9	2	0	1	1	90.3	166	74	52	57	105	81	554.088	391.758	14.1536	0	2
70	210.9	1	0	0	2	74.3	126	75	78	58	95	231	393.411	503.391	63.1975	0	0
70	210.9	0	2	1	2	90.2	151	87	31	52	73	58	699.77	246.897	13.3333	0	3
70	210.9	1	0	1	2	102	174	95	61	107	96	196	453.7	471.82	34.4805	0	0
71	84.3	1	1	0	1	90.45	132	72	38	87	112	42	751.437	204.143	4.4196	0	3
71	84.3	2	0	1	2	97.05	165	95	56	76	94	52	644.468	304.808	10.724	0	3
71	84.3	1	0	0	2	78.35	173	90	58	64	104	5	771.881	187.361	0.757935	0	3
71	84.3	3	1	0	1	98.35	148	90	37	89	97	104	764.493	172.712	22.7945	0	3
71	84.3	1	0	0	2	88.3	163	108	59	98	97	100	584.187	354.039	21.7736	0	2
71	84.3	1	0	0	2	72.9	137	83	65	41	76	177	690.602	237.524	31.8739	0	1
71	84.3	1	0	0	1	87.25	177	101	37	125	91	83	613.051	337.77	9.17972	0	3
71	84.3	1	1	0	1	82.25	163	87	43	97	111	159	570.155	371.904	17.9408	0	0
72	122.1	3	0	1	2	88.3	149	87	53	84	90	171	636.625	305.708	17.6668	0	1
72	122.1	2	0	0	2	90.25	129	83	41	140	90	193	641.147	298.722	20.1304	0	1
72	122.1	4	1	0	2	115	145	81	35	85	101	285	572.833	358.424	28.7425	0	0
72	122.1	0	0	0	2	101.35	171	82	49	109	114	254	573.861	348.416	37.7228	0	0
77	136.6	4	1	2	1	99.25	123	72	47	135	96	230	712.038	192.049	55.9129	0	1
77	136.6	3	0	0	2	92.6	142	77	50	87	91	29	761.893	191.134	6.9722	0	3
77	136.6	4	1	1	0	84.4	145	88	49	108	84	95	676.465	262.326	21.2093	0	3
79	95.6	1	1	0	2	107.35	.	.	40	227	175	94	522.093	424.607	13.2999	0	2
79	95.6	3	0	0	2	89.55	135	77	50	119	89	13	559.458	398.053	2.48903	0	2
79	95.6	3	0	0	2	93.45	165	76	75	99	108	5	796.008	162.583	1.40886	0	3
79	95.6	2	0	1	2	96.4	140	83	35	135	124	8	733.197	225.695	1.10839	0	3
79	95.6	3	1	2	2	94.65	170	100	34	93	117	204	679.583	226.703	53.7137	0.526604	1
79	95.6	0	0	0	2	73.15	155	95	74	52	83	171	529.91	394.968	35.122	0	0
79	95.6	1	0	0	2	86.75	143	83	56	92	80	63	531.6	415.8	12.6	0	2
67	385.5	3	2	0	1	76.75	142	87	41	223	72	178	662.568	278.483	18.9488	0	1
67	385.5	4	0	2	1	105.35	154	107	41	110	94	378	633.95	277.393	48.6565	6.56476	1
80	425.4	1	1	1	0	127	161	92	26	162	170	61	565.09	383.193	11.7167	0	2
80	425.4	4	0	2	1	106.35	149	85	35	145	105	287	624.762	293.587	41.6508	0.145125	1
80	425.4	3	1	2	2	110.05	143	74	35	198	94	161	704.102	228.596	27.3026	0.169581	1
49	34.3	2	0	0	2	97.5	150	86	41	88	115	27	534.393	417.56	8.04719	0	2
49	34.3	1	0	0	2	64.9	98	49	82	156	84	74	726.06	219.355	14.5843	0	3
49	34.3	1	0	0	1	76.75	147	82	62	30	86	95	571.415	374.8	13.7848	0	2
49	34.3	1	2	0	2	77.5	104	52	36	119	79	32	663.43	292.918	3.65149	0	3
49	34.3	2	1	0	1	90	135	79	37	78	90	106	679.442	268.624	11.9339	0	3
49	34.3	1	2	2	1	98.05	157	100	41	85	95	242	616.792	302.213	40.9952	0	1
49	34.3	1	0	0	2	91.2	180	85	43	51	92	14	664.323	293.017	2.66033	0	3
49	34.3	1	0	0	2	107.1	169	84	50	130	85	340	411.623	482.237	66.1398	0	0
50	76.8	1	0	0	1	82.75	175	82	67	70	138	101	662.337	285.402	12.261	0	3
50	76.8	2	0	0	2	105.3	146	84	45	89	99	277	610.359	311.571	38.0702	0	1
50	76.8	1	0	1	1	76.35	145	83	47	131	106	41	648.266	304.09	7.6442	0	3
50	76.8	0	1	1	1	88.65	142	88	47	113	91	120	433.61	500.971	25.4192	0	2
2	125.8	2	0	0	2	87.5	169	87	52	75	107	3	767.428	192.182	0.389821	0	3
2	125.8	2	0	2	1	90.5	139	84	41	168	98	290	670.757	259.935	29.3083	0	1
2	125.8	4	1	1	1	106	161	93	43	122	87	82	738.788	210.324	10.888	0	3
2	125.8	1	0	0	2	91.25	124	69	44	215	98	65	621.268	321.821	16.9106	0	3
6	69.4	2	0	0	2	76.35	123	80	60	114	98	220	679.326	240.682	39.9924	0	1
6	69.4	1	1	2	2	86	171	78	76	117	91	26	700.945	255.084	3.97136	0	3
8	94	4	1	0	2	90	131	74	52	70	98	372	581.553	323.217	55.2304	2.82091	0
8	94	0	0	0	2	109	213	105	47	234	147	20	726.986	229.746	3.26809	0	3
8	94	1	0	0	1	77	148	76	54	186	79	326	417.263	489.476	53.2607	0	0
8	94	1	0	0	1	93	163	96	41	69	126	15	478.768	479.287	1.94568	0	2
8	94	4	0	1	2	85.5	146	88	55	100	104	403	640.336	261.609	58.0552	1.15246	1
1	149.4	4	1	1	2	107.65	148	90	64	161	88	293	344.081	572.632	43.2872	0.147738	0
1	149.4	2	0	0	1	74.2	139	91	61	76	97	77	599.077	348.285	12.6381	0	2
10	82	3	1	0	1	97.35	179	95	32	233	172	216	677.104	240.491	42.4049	0	1
10	82	1	0	0	2	90.15	138	89	43	119	107	144	548.91	386.709	24.381	1.3545	2
10	82	1	0	1	2	92.35	126	69	46	129	99	22	592.292	363.886	3.82124	0	2
10	82	1	0	0	2	99.5	167	102	50	92	101	194	557.08	368.934	33.9854	0	0
10	82	1	1	0	1	117.65	167	85	39	184	106	5	627.397	331.802	0.801068	0	3
12	78	1	1	0	2	105.8	127	68	50	104	138	76	621.017	326.102	12.8814	0	3
12	78	2	0	0	2	111.05	153	84	48	79	90	5	587.52	371.2	1.28	0	2
77	136.6	1	0	0	1	96.3	137	73	58	61	85	12	785.343	172.555	2.10219	0	3
77	136.6	4	1	2	2	87.25	172	96	52	147	110	75	629.993	312.416	17.591	0	3
14	84.6	4	1	1	2	93.8	134	82	34	149	99	182	671.193	255.413	33.3945	0	1
14	84.6	4	1	2	2	101.1	173	95	62	77	123	59	748.587	201.884	9.52894	0	3
14	84.6	1	0	0	2	70.5	138	66	70	112	97	16	362.24	593.721	4.03892	0	2
14	84.6	4	0	1	0	89.85	126	79	43	89	90	235	665.812	254.885	39.3031	0	1
14	84.6	4	1	1	2	118.5	148	79	55	121	93	19	872.078	85.9547	1.96764	0	3
17	92.6	4	0	0	1	93.35	130	85	74	68	95	251	584.375	336.698	38.9273	0	0
19	69	2	0	1	2	87.15	167	86	50	76	87	19	766.557	190.587	2.8558	0	3
19	69	3	0	1	1	78.2	.	.	73	49	76	213	577.345	348.552	34.1027	0	0
19	69	1	0	0	1	94.15	149	82	52	159	89	104	608.331	333.235	18.4343	0	3
19	69	1	0	0	2	99.7	148	81	70	60	98	10	494.26	463.596	2.14429	0	2
19	69	1	0	0	2	92.15	157	65	66	69	82	22	622.349	331.388	6.26335	0	3
19	69	4	0	1	1	102.1	163	104	44	176	86	247	682.931	252.001	25.0682	0	1
19	69	4	0	1	2	90.6	145	75	32	183	120	28	583.93	370.347	5.7228	0	2
19	69	1	0	0	2	104.15	149	85	37	127	149	7	790.998	168.028	0.974478	0	3
25	316.8	4	1	2	2	93.25	163	103	65	43	105	122	672.835	266.797	20.3687	0	3
26	92.9	4	0	1	1	69.5	142	82	76	65	88	206	606.676	322.678	30.6462	0	1
26	92.9	0	1	1	2	118.5	172	99	57	134	145	4	891.745	67.4834	0.771239	0	3
26	92.9	1	0	0	2	104	157	97	35	129	109	33	746.11	207.768	6.12174	0	3
30	47.2	1	0	0	2	107	102	60	41	76	94	3	647.463	312.146	0.390508	0	3
30	47.2	1	0	1	2	90.25	155	81	62	122	96	11	669.872	288.525	1.60291	0	3
30	47.2	0	0	0	1	78.25	211	96	46	139	84	55	597.05	354.059	8.89188	0	2
30	47.2	1	0	0	2	102.75	135	59	30	209	214	3	873.909	85.5499	0.541455	0	3
30	47.2	1	0	0	2	83.5	126	84	81	98	88	236	577.824	344.423	37.7537	0	0
30	47.2	1	0	1	1	98.7	143	88	36	118	108	224	431.149	493.552	35.2988	0	0
29	55.4	1	1	1	0	95.25	139	81	61	62	113	324	685.157	184.53	90.3136	3.0662	1
29	55.4	1	0	0	2	98.25	143	79	37	257	96	149	544.027	376.14	39.8329	0	2
29	55.4	1	0	1	1	92.4	120	70	70	29	93	139	563.612	373.306	23.0825	0.166061	2
29	55.4	1	1	2	2	93.4	131	73	54	77	109	307	712.822	202.435	44.7427	0	1
32	217.4	2	2	0	1	107.1	180	99	51	180	108	16	543.565	409.915	6.51952	0	2
32	217.4	1	0	1	1	85.15	169	96	45	126	99	108	743.673	195.833	20.4942	0	3
32	217.4	2	1	2	2	93.8	177	87	32	161	136	217	730.83	192.306	36.8643	0	1
32	217.4	4	1	1	2	95.3	134	84	58	77	95	90	711.179	239.169	9.65255	0	3
32	217.4	1	1	2	2	106	163	91	42	126	98	113	665.07	271.898	23.0318	0	3
33	74.1	1	0	0	2	73.7	135	83	66	79	96	26	518.964	436.669	4.36669	0	2
33	74.1	4	2	2	1	94.8	154	68	57	182	82	265	565.256	351.995	42.7491	6.61401	0
33	74.1	1	0	1	1	84	139	79	45	89	88	154	529.399	397.951	32.6502	0.212014	0
33	74.1	0	0	0	2	96.25	130	85	42	163	130	15	637.773	320	2.22738	0	3
33	74.1	4	1	1	2	110	175	82	40	189	101	0	757.032	202.968	#NULL!	0	3
34	76	1	0	0	1	92.45	139	81	45	87	75	94	551.064	394.799	14.1376	0	2
34	76	1	1	0	2	112	174	97	36	190	117	9	817.976	139.622	2.40267	0	3
34	76	1	1	0	2	112.15	171	112	38	79	80	66	578.094	371.742	10.1636	0	2
35	469.6	1	0	0	2	101.1	225	90	71	52	101	8	653.171	305.631	1.19738	0	3
36	93	2	0	0	2	88	151	81	59	89	120	97	486.206	457.742	16.0524	0	2
36	93	2	0	2	2	112	197	97	47	266	178	80	537.944	409.09	12.9664	0	2
36	93	3	0	0	2	104.65	140	97	49	95	95	61	544.887	404.964	10.149	0	2
73	283.5	2	0	0	2	95.65	128	80	29	156	145	1	821.608	138.198	0.194371	0	3
37	164.2	2	0	0	1	97.85	151	76	52	157	107	15	820.416	137.972	1.61182	0	3
37	164.2	4	1	1	1	94.35	130	73	76	111	112	69	460.264	486.889	12.8472	0	2
37	164.2	2	0	0	2	96.9	132	73	.	90	80	28	753.927	201.675	4.39791	0	3
39	71.2	1	0	2	2	112.4	118	72	46	78	89	83	592.498	354.986	12.5165	0	2
39	71.2	1	1	0	0	80.85	110	71	49	33	130	204	621.525	267.364	71.1111	0	1
39	71.2	3	2	2	0	97.1	106	66	.	182	92	264	502.202	411.827	45.9713	0	0
39	71.2	1	1	0	1	89.55	119	69	38	85	81	9	712.865	246.151	0.984167	0	3
39	71.2	4	1	0	2	111	124	85	39	66	86	68	600.394	348.89	10.7157	0	3
39	71.2	2	0	0	2	78.05	152	80	90	61	87	13	842.842	115.275	1.88264	0	3
39	71.2	1	1	1	0	87.55	168	88	48	54	96	184	596.306	333.317	30.3766	0	0
42	35.9	0	0	0	2	90.35	152	85	68	117	119	267	444.939	470.483	44.5774	0	0
42	35.9	1	0	0	2	111.2	142	84	35	.	107	22	687.395	270.14	2.46499	0	3
42	35.9	1	0	0	2	86.6	164	85	42	225	88	5	702.49	256.955	0.554977	0	3
44	54	1	1	0	2	79.5	154	91	47	117	97	153	559.435	374.651	25.9139	0	0
44	54	1	1	2	1	84.75	134	72	69	50	102	243	379.4	526.336	54.2638	0	0
44	54	2	0	0	1	83.55	144	63	48	103	98	15	618.92	338.488	2.59179	0	3
44	54	1	0	2	1	80.8	206	95	47	63	84	282	407.177	512.278	40.5452	0	0
44	54	1	0	0	2	97.5	156	93	49	102	92	28	665.115	289.689	5.19621	0.185579	3
44	54	1	0	0	2	73.55	189	77	44	162	110	76	391.32	551.509	17.1711	0	2
44	54	1	0	0	2	104.9	176	96	63	173	100	110	530.71	411.001	18.2889	0	2
45	93.4	4	1	2	1	97.75	159	87	60	98	108	13	610.307	347.737	1.95611	0	3
45	93.4	4	0	1	1	87.35	145	81	54	113	89	282	704.509	190.289	65.2023	0	1
45	93.4	2	2	2	2	88.5	119	65	73	205	87	138	522.331	407.635	30.034	0	2
45	93.4	1	0	0	2	81.8	119	79	71	47	100	39	644.411	308.971	6.61718	0	3
45	93.4	4	2	0	2	101.2	178	97	44	207	142	16	677.722	279.713	2.5647	0	3
45	93.4	2	0	0	2	86.3	158	72	30	.	72	2	610.569	349.075	0.356017	0	3
47	64.3	1	1	0	2	93	111	78	63	80	83	37	658.419	295.423	6.15811	0	3
51	42.3	4	2	1	0	83.35	170	94	49	117	83	201	464.589	462.805	32.6056	0	0
52	34.8	4	0	0	2	72	109	70	37	108	103	6	791.473	167.546	0.980759	0	3
52	34.8	3	2	2	0	83	123	66	63	45	87	18	663.502	294.085	2.41273	0	3
52	34.8	3	0	0	2	89.5	142	84	50	71	88	50	631.537	321.817	6.64636	0	3
52	34.8	4	1	2	1	88	151	79	42	134	83	101	751.946	197.552	10.5015	0	3
53	101.5	0	1	0	1	108	175	109	46	139	102	38	534.544	419.089	6.3676	0	2
53	101.5	2	0	0	2	108.7	155	81	.	.	.	5	701.131	257.214	1.65517	0	3
54	60.2	2	1	2	2	92	135	75	73	97	93	165	565.923	366.548	27.5287	0	0
53	101.5	2	0	1	1	99	157	88	55	91	103	412	366.43	524.76	68.81	0	0
67	385.5	2	1	0	2	88.8	137	82	58	85	93	151	680.239	262.116	17.6458	0	1
67	385.5	4	0	1	2	91.25	111	64	38	108	93	57	625.82	326.23	7.95002	0	3
67	385.5	3	1	2	1	88	168	86	63	145	94	131	628.627	302.16	29.2125	0	3
67	385.5	2	1	2	2	133.25	200	110	33	128	112	17	718.14	239.049	2.8104	0	3
78	251.6	2	1	0	1	91	176	80	43	176	103	156	661.923	264.981	33.0961	0	1
78	251.6	4	2	0	1	77.95	113	65	63	70	75	105	774.305	174.041	11.6545	0	3
78	251.6	4	0	2	1	84.15	156	99	72	119	94	158	748.466	184.881	26.6526	0	1
78	251.6	3	1	1	1	109.2	136	77	25	195	101	8	772.399	186.17	1.4307	0	3
13	91.4	2	0	0	2	74	123	73	70	129	90	125	419.546	518.326	22.128	0	2
13	91.4	1	0	0	1	89.35	136	90	39	149	91	38	588.043	365.086	6.87135	0	2
13	91.4	2	0	0	2	93.85	176	89	48	81	100	111	605.583	336.648	17.7689	0	3
13	91.4	2	1	0	1	65	144	73	67	131	77	272	672.936	257.787	29.2768	0	1
13	91.4	3	1	2	1	98	135	81	64	90	95	65	558.251	390.656	11.0933	0	2
13	91.4	2	1	0	2	110.25	169	110	55	133	90	79	698.683	253.092	8.2247	0	3
13	91.4	0	0	0	2	100.7	188	104	32	.	114	75	572.271	371.838	15.8905	0.423748	2
72	122.1	4	1	2	1	96.3	153	80	42	98	176	91	605.417	341.076	13.5065	0	3
72	122.1	4	0	2	2	109	145	92	36	226	109	133	572.148	362.239	25.6128	0	2
72	122.1	2	0	0	2	82.4	128	79	53	132	93	95	629.984	313.515	16.5008	0	3
72	122.1	2	1	0	2	82	128	95	67	67	86	118	735.39	206.762	17.8478	0	3
72	122.1	4	1	2	1	104.35	174	118	39	118	122	138	664.812	273.097	22.091	0	3
72	122.1	3	0	2	1	97.5	165	104	41	163	100	13	794.636	163.218	2.14544	0	3
72	122.1	2	0	1	2	108.5	172	102	29	127	133	8	701.866	256.742	1.39156	0	3
72	122.1	3	2	2	2	97.05	162	75	56	149	145	15	568.647	387.268	4.08511	0	2
72	122.1	3	1	0	2	117.1	178	87	54	105	119	20	802.031	154.844	3.125	0	3
72	122.1	3	2	2	0	91.75	128	94	51	133	98	39	753.51	201.198	5.29112	0	3
72	122.1	3	0	0	2	107.65	176	115	63	75	110	24	614.97	341.146	3.88402	0	3
72	122.1	4	0	1	2	68.35	135	76	70	95	97	74	433.406	507.332	19.2625	0	2
53	101.5	0	0	0	2	113	170	99	40	180	137	7	804.283	154.375	1.34239	0	3
53	101.5	4	0	0	2	95.25	131	84	58	181	101	8	469.873	488.83	1.2962	0	2
56	81.5	1	0	1	1	86.5	125	65	52	201	90	72	576.088	368.081	15.8314	0	2
56	81.5	1	0	0	2	74.5	155	91	31	206	105	118	537.717	387.799	34.484	0	2
59	120.6	1	0	1	2	100.4	133	71	64	89	93	121	683.318	263.835	12.8467	0	3
59	120.6	4	0	1	2	84.85	142	77	57	76	84	353	544.038	358.221	57.7407	0	0
59	120.6	1	0	0	0	103.15	142	76	68	55	99	119	517.626	427.067	15.3075	0	2
58	52.1	1	0	0	1	99.05	158	91	30	172	102	25	631.279	324.331	4.38998	0	3
60	102.5	1	1	1	2	90.4	142	69	50	168	112	0	718.127	241.873	#NULL!	0	3
60	102.5	1	0	0	2	110.1	137	79	53	142	107	246	626.737	294.111	39.1512	0	1
60	102.5	1	0	0	1	98.95	155	79	42	66	113	248	495.301	382.204	82.4948	0	0
59	120.6	4	0	1	1	93.8	112	64	62	58	92	99	556.345	388.936	14.7189	0	2
59	120.6	4	1	2	1	109.6	113	66	73	101	89	27	704.586	250.575	4.83943	0	3
59	120.6	4	0	2	1	94.85	176	106	45	219	85	308	630.22	259.73	70.0498	15.0107	1
60	102.5	1	0	0	2	114.75	200	97	38	194	167	45	644.87	306.808	8.3221	0	3
22	132.2	1	0	0	2	96.3	143	78	47	106	96	71	445.146	504.586	10.2682	0	2
22	132.2	4	1	2	2	98.45	153	88	45	75	96	55	734.118	217.133	8.74896	0	3
23	101.7	4	0	1	1	92.9	122	80	43	105	92	205	649.907	278.685	31.4076	0	1
61	49.5	4	0	0	1	79.55	147	79	58	60	89	18	736.958	220.801	2.24037	0	3
61	49.5	4	0	1	2	71.85	127	79	57	38	88	101	517.99	427.72	14.2903	0	2
61	49.5	2	0	1	2	111.1	161	107	38	61	90	82	450.202	495.079	14.7195	0	2
61	49.5	4	0	1	1	80.5	116	76	50	.	91	178	556.129	377.196	26.675	0	0
61	49.5	4	0	2	1	78.5	107	71	54	157	94	42	709.18	245.728	5.09155	0	3
61	49.5	1	0	0	1	83.5	135	88	54	53	86	129	709.63	231.122	19.2477	0	3
61	49.5	2	2	0	1	95.55	203	105	42	145	88	16	610.209	346.269	3.52213	0	3
61	49.5	1	0	0	0	98	166	96	37	260	137	219	527.621	391.878	40.5009	0	0
65	173.3	4	1	1	1	96.3	156	102	53	85	90	263	603.845	317.813	38.3417	0	1
65	173.3	3	1	2	0	95.3	162	82	.	.	.	115	531.439	411.803	16.7577	0.145719	2
65	173.3	3	0	0	1	78.2	128	71	77	54	89	121	625.502	316.597	17.9011	0	3
65	173.3	4	1	0	2	78.9	126	70	62	89	100	53	560.526	386.62	12.855	0	2
65	173.3	3	0	0	2	82.25	150	92	43	118	126	105	703.59	244.885	11.5253	0.109764	3
68	137.5	1	0	0	2	111.95	160	72	39	201	197	73	741.664	210.359	7.97723	0	3
68	137.5	1	2	0	1	92.3	165	89	45	145	91	248	609.021	312.819	38.16	0.153871	1
68	137.5	3	1	1	2	93.5	114	75	54	102	88	179	351.15	569.492	39.3587	0	0
68	137.5	1	1	0	2	73.25	118	73	59	72	99	39	608.705	345.233	6.06218	0	3
68	137.5	1	0	1	2	95.8	164	103	46	180	112	17	679.623	276.958	3.41923	0.201131	3
68	137.5	1	0	0	2	76.7	132	70	79	78	124	7	861.885	97.3822	0.732984	0.104712	3
9	57.4	1	1	0	2	101	200	105	31	151	116	10	741.197	216.068	2.73504	0	3
9	57.4	1	0	0	2	102	167	102	45	200	113	134	575.392	364.253	20.3544	0	2
9	57.4	0	0	0	1	101.5	153	80	38	112	114	13	727.273	230.638	2.0894	0	3
9	57.4	1	1	0	2	99.75	133	76	42	197	93	14	821.789	135.22	2.99065	0	3
9	57.4	3	0	0	2	71.25	168	85	91	76	93	100	747.157	199.465	13.3779	0	3
9	57.4	4	0	1	2	66.35	108	63	62	63	82	224	730.229	202.248	27.5234	0	1
9	57.4	1	0	0	2	85	126	78	53	134	79	167	501.04	431.615	27.3444	0	0
9	57.4	3	0	1	1	87.25	109	73	54	40	94	561	539.712	348.404	71.8847	0.256273	0
9	57.4	3	1	0	0	82.75	129	83	47	159	93	84	610.886	327.786	21.3277	0	3
68	137.5	1	0	0	2	98	173	93	37	145	.	14	697.915	259.514	2.57126	0	3
69	476.5	0	0	0	2	84.45	155	83	31	210	130	14	692.295	265.007	2.69825	0	3
69	476.5	3	1	0	1	73.85	134	79	62	54	85	176	539.133	394.619	26.2483	0	0
69	476.5	3	1	2	2	103.65	156	82	44	159	123	213	565.461	362.743	31.796	0	0
73	283.5	1	0	0	1	71.5	153	80	70	120	92	98	662.156	282.334	15.5094	0.158259	3
73	283.5	3	0	0	2	82.65	179	85	71	60	85	40	457.633	495.266	7.10059	0	2
74	212.9	3	0	1	2	123	164	88	51	153	96	16	563.384	393.462	3.154	0	2
74	212.9	1	0	0	1	99	151	101	51	69	89	123	387.705	551.579	20.7158	0	2
74	212.9	1	1	0	1	72.75	128	78	68	47	80	274	743.861	185.116	31.0225	0	1
74	212.9	4	1	2	2	95.3	167	91	26	131	132	103	475.521	465.648	18.8307	0	2
74	212.9	4	0	1	1	102	145	69	50	89	104	129	433.617	499.124	27.2595	0	2
74	212.9	3	0	0	2	97.75	121	72	59	175	106	106	555.163	390.325	14.5123	0	2
75	251.3	3	1	0	0	97.15	127	85	46	151	89	45	777.928	174.866	7.20601	0	3
75	251.3	2	0	0	2	105.5	165	93	30	152	96	8	744.96	212.247	2.79273	0	3
75	251.3	3	1	1	2	89.7	151	73	59	65	105	124	579.47	359.642	20.8879	0.168451	2
75	251.3	4	0	2	0	90.5	104	68	48	121	113	52	637.274	315.518	7.20866	0	3
75	251.3	4	0	1	1	107.5	130	90	58	60	98	471	668.437	221.925	69.6381	43.3205	1
75	251.3	4	0	1	1	77	147	74	65	88	100	178	667.297	265.957	26.746	0	1
75	251.3	3	0	0	2	103.35	129	73	62	232	111	119	498.313	442.142	19.5449	0	2
75	251.3	2	0	0	2	114	123	86	35	162	97	104	637.286	302.556	20.1575	0	3
76	225.3	2	0	1	2	97.1	120	67	45	68	83	62	619.622	330.684	9.69381	0	3
76	225.3	2	2	2	2	82.5	167	118	59	151	152	286	584.621	330.383	44.9951	0	0
76	225.3	4	1	1	1	98.1	172	105	55	80	91	28	486.501	466.88	6.61906	0	2
76	225.3	4	1	2	2	109	205	108	52	88	106	106	594.477	354.016	11.5074	0	2
76	225.3	4	0	1	0	113.9	163	104	43	125	92	25	627.95	327.641	4.40852	0	3
76	225.3	3	0	1	1	90.55	118	73	63	115	95	280	692.036	227.604	40.3604	0	1
76	225.3	2	2	1	1	87.8	137	74	55	61	94	49	648.057	306.02	5.9222	0	3
46	39.1	4	0	1	0	89.5	156	85	45	132	88	249	597.163	324.652	38.1853	0	0
46	39.1	0	1	1	2	104.75	159	88	75	65	81	93	552.968	393.336	13.6954	0	2
76	225.3	4	1	2	2	107	138	87	37	142	96	40	629.736	322.214	8.05031	0	3
46	39.1	3	0	0	2	81.55	145	74	59	82	.	3	679.424	280.023	0.552677	0	3
46	39.1	2	0	0	1	90.5	142	77	61	99	121	573	519.553	342.967	97.4801	0	0
46	39.1	4	0	0	2	97.25	123	62	47	99	115	1073	622.373	183.86	#NULL!	0	1
46	39.1	1	0	0	2	82.4	140	77	54	125	95	182	443.866	471.699	44.4354	2.19736	0
46	39.1	4	0	0	1	75.75	147	82	61	115	88	392	670.077	221.377	68.5464	0	1
46	39.1	2	1	0	2	102.35	174	77	34	52	90	3	760.571	198.951	0.478246	0	3
47	64.3	3	0	0	1	93.25	184	87	50	135	100	115	547.923	399.345	12.7321	0	2
47	64.3	4	1	1	2	82.7	169	87	50	.	142	28	627.789	326.316	5.89474	0	3
47	64.3	4	1	2	2	112.75	155	101	39	239	181	23	648.778	307.158	4.0648	0	3
27	41.9	4	1	2	2	107	166	91	55	87	183	12	751.742	206.601	1.65612	0.13801	3
27	41.9	4	0	2	1	115	140	107	39	81	103	46	552.566	399.292	8.14159	0	2
27	41.9	4	0	2	2	107.5	159	108	51	191	100	19	671.08	285.119	3.80158	0	3
27	41.9	2	1	0	2	105	155	81	35	254	107	40	612.399	340.628	6.97294	0	3
47	64.3	4	0	1	1	103	199	121	54	87	135	192	396.617	525.174	38.209	0	0
27	41.9	4	1	1	1	105	170	105	35	126	217	201	630.066	299.832	30.103	0	1
64	177.9	4	0	2	0	92	135	100	52	77	90	215	658.891	267.635	33.4739	0	1
64	177.9	4	1	1	1	113.25	126	74	26	130	106	34	736.734	216.064	7.20212	0	3
64	177.9	1	0	1	2	131.5	184	117	49	160	142	9	726.037	232.614	1.34979	0	3
64	177.9	1	0	1	2	102.5	156	91	36	110	95	281	665.726	263.07	31.2042	0	1
64	177.9	1	0	0	2	78	137	78	74	84	99	2	716.199	243.46	0.341698	0	3
3	89.4	4	0	1	1	85.2	130	83	20	.	101	151	691.139	235.908	32.9529	0	1
3	89.4	2	0	0	2	98.5	144	73	47	100	105	6	679.852	278.892	1.25627	0	3
3	89.4	4	1	1	2	114	142	93	47	79	90	19	766.658	191.41	1.93139	0	3
81	284.3	3	1	0	2	71.65	128	74	62	115	95	121	364.386	569.244	26.37	0	2
81	284.3	3	0	2	2	84	162	97	67	53	86	23	728.912	226.265	4.82307	0	3
81	284.3	1	0	0	0	84.85	139	76	62	120	119	105	412.292	531	16.7081	0	2
81	284.3	1	0	0	2	119.75	172	119	38	108	159	19	697.485	257.964	4.5509	0	3
81	284.3	1	0	0	2	120.5	136	80	37	185	130	9	792.42	165.391	2.189	0	3
81	284.3	4	1	0	2	106.1	140	82	33	106	106	67	707.832	242.165	10.0031	0	3
83	125.9	1	0	0	2	75	132	72	73	55	87	128	477.375	454.622	28.0036	0	2
83	125.9	2	0	1	1	92	210	120	34	.	98	87	655.816	289.173	15.0108	0.345075	3
83	125.9	1	0	2	2	95	139	65	61	56	96	509	437.694	441.352	80.9543	0	0
83	125.9	1	1	2	2	92	141	86	26	114	80	57	552.898	398.427	8.6747	0.152188	2
83	125.9	1	1	0	2	119.5	149	76	45	130	143	77	509.824	432.844	17.3318	0	2
83	125.9	1	2	0	0	90.5	155	87	61	112	91	74	646.235	298.881	14.8837	0	3
52	34.8	4	0	1	1	91	139	84	58	39	86	258	668.672	247.296	44.032	0	1
4	48.2	3	0	2	1	69	133	82	55	49	84	71	694.829	254.122	11.0488	0.46685	3
4	48.2	4	1	0	2	63.75	121	66	57	73	70	30	584.577	368.236	7.18742	0	2
4	48.2	4	0	2	2	89	168	86	70	136	75	122	671.239	256.735	32.0263	0	3
4	48.2	3	0	1	1	79.15	137	80	36	119	88	51	704.65	248.63	6.71974	0	3
6	69.4	4	0	0	0	80	116	69	60	121	73	284	598.835	319.806	41.3592	0.145631	0
6	69.4	3	1	1	1	85.5	132	86	41	94	86	212	646.431	278.91	34.6594	0	1
4	48.2	3	0	1	1	76	164	81	59	121	86	27	726.05	229.315	4.63436	0	3
4	48.2	4	0	0	2	137.5	138	72	42	82	105	149	541.972	398.361	19.6673	0	2
6	69.4	4	0	0	2	83	167	90	79	121	111	33	636.198	318.425	5.37769	0	3
5	54.5	4	0	0	2	97.5	129	66	60	139	115	4	757.411	201.868	0.720315	0	3
5	54.5	3	1	0	2	107.75	173	88	56	160	82	3	847.368	112.049	0.583587	0	3
5	54.5	2	0	2	1	88.5	150	108	59	83	121	4	760.458	198.931	0.610687	0	3
5	54.5	2	0	2	1	123	167	91	34	257	91	417	461.561	418.343	80.096	0.57623	0
5	54.5	1	0	0	1	78	130	68	76	133	102	12	814.022	142.973	3.00469	0	3
4	48.2	4	0	1	1	90	149	81	44	143	92	65	710.279	240.111	9.61035	0	3
85	187.7	1	0	0	2	99.3	210	90	49	143	120	23	561.895	394.341	3.76342	0.163627	2
85	187.7	1	1	2	1	106.25	134	74	43	173	97	183	699.79	215.244	44.9654	0.737138	1
85	187.7	2	2	1	1	108.3	143	88	35	235	112	10	760.745	198.222	1.03348	0	3
40	246.5	1	2	0	2	113.15	119	69	32	167	205	34	771.522	184.758	3.71923	0	3
40	246.5	2	1	2	1	100.3	133	75	71	110	90	89	664.257	286.53	9.21285	0	3
40	246.5	1	2	0	1	63.15	133	75	72	65	87	13	692.419	265.463	2.11849	0	3
11	72.2	3	0	0	2	87.25	136	82	25	189	99	27	642.053	312.212	5.73451	0	3
11	72.2	3	0	0	2	109.85	102	70	41	135	82	25	642.467	312.092	5.44094	0	3
11	72.2	4	0	1	1	110.1	179	96	39	.	90	108	478.671	459.246	22.0831	0	2
41	231.2	2	1	1	1	96.3	146	77	55	61	114	60	693.844	258.7	7.45535	0	3
41	231.2	1	0	1	0	106	157	75	64	84	104	19	617.616	340.319	2.06452	0	3
3	89.4	4	1	1	2	100.15	219	110	48	76	94	14	631.004	326.678	2.31804	0	3
70	210.9	3	1	2	2	87.55	183	109	66	41	101	230	480.642	442.435	36.9231	0	0
70	210.9	1	0	1	1	120.45	170	83	43	146	97	9	784.053	174.255	1.6918	0	3
70	210.9	1	0	0	2	103.65	166	87	37	.	84	12	687.742	270.503	1.75556	0	3
15	90	0	0	0	0	79.75	124	69	58	119	107	53	700.12	254.027	5.85366	0	3
16	112.4	4	0	0	1	102.5	174	82	59	149	141	132	531.299	401.231	27.4702	0	2
16	112.4	2	0	1	2	99.7	143	89	53	135	135	31	656.936	298.032	5.03213	0	3
16	112.4	1	0	1	1	69	145	74	56	88	87	154	650.174	292.482	17.344	0	1
16	112.4	1	0	0	1	85	138	93	69	69	80	306	622.841	274.403	62.7558	0	1
16	112.4	4	0	0	1	104	169	84	32	172	106	206	561.661	337.056	61.2829	0	0
28	131.3	1	0	0	1	91	154	99	37	242	98	110	652.541	290.498	16.9611	0	3
28	131.3	3	1	0	2	99.25	172	95	59	65	110	200	578.78	348.511	32.7087	0	0
28	131.3	0	0	0	1	66.9	130	70	66	108	85	8	679.105	280.04	0.854758	0	3
28	131.3	1	0	0	2	91.5	133	77	39	158	100	165	782.245	160.821	16.9339	0	1
15	90	4	0	1	1	84.45	130	80	53	84	113	10	632.503	326.182	1.31525	0	3
15	90	3	1	2	1	98.9	197	113	51	100	83	99	615.261	334.137	10.6024	0	3
15	90	1	0	1	2	88.5	144	87	45	120	133	245	689.753	242.544	27.7032	0.113074	1
45	93.4	1	2	2	2	108.35	162	86	53	129	109	195	681.211	238.609	40.1803	0	1
45	93.4	3	0	0	2	89	167	86	45	185	93	63	500.038	448.38	11.5818	0	2
7	65	4	0	0	1	88.95	166	69	35	117	76	18	723.054	233.155	3.79114	0	3
7	65	2	0	0	1	83.25	160	94	39	94	106	184	523.937	409.644	26.4194	0	0
7	65	4	1	2	1	101.2	148	96	36	81	97	280	545.185	368.724	46.0905	0	0
7	65	3	0	1	2	101.4	133	82	42	197	90	280	713.524	201.98	44.4959	0	1
7	65	2	0	0	2	82.4	129	76	49	53	87	13	641.41	315.84	2.75011	0	3
7	65	3	0	1	2	92.95	148	89	63	123	93	32	615.414	337.14	7.44547	0	3
7	65	4	1	2	2	96.65	123	86	74	40	94	356	607.784	299.686	52.53	23.4614	1
7	65	4	1	1	0	94.6	142	102	37	78	87	323	601.136	307.347	51.5169	0	1
7	65	3	0	0	2	88.9	87	50	72	105	79	8	731.199	227.731	1.06979	0	3
7	65	4	0	2	2	75	136	82	66	99	95	156	644.522	291.15	24.3275	1.87135	1
7	65	3	1	0	2	86	144	85	73	52	91	440	686.497	213.212	60.2912	0	1

## Sheet: Labels
Variable	Value	Label
Original Episetor	-	Original Episetor
Weight exams	-	Weight exams
Gender	1	Male
	2	Female
Age group	0	63-69
	1	70-79
	2	≥ 80
Years of Schooling	0	Without formal education
	1	1-4 years
	2	5-8 years
	3	9-11 years
	4	12 or more years
Smoking	0	No
	1	Smoked and stopped
	2	Current smoker
Alcohol use	0	Not consumer
	1	Non-abusive consumer
	2	Abusive consumer
Comorbidity	0	0
	1	1-2
	2	≥ 3
Waist circumference	-	Waist circumference
Systolic blood pressure	-	Systolic blood pressure
Diastolic blood pressure	-	Diastolic blood pressure
HDL-Colesterol (mgdl)	-	HDL-Colesterol (mgdl)
Triglycerides (mgdl)	-	Triglycerides (mgdl)
Plasma glucose (mgdl)	-	Plasma glucose (mgdl)
TotalMVPA	-	TotalMVPA
Sedentary behavior (min_dia)	-	Sedentary behavior (min_dia)
Light physical activity (min_dia)	-	Light physical activity (min_dia)
MVPA (min_dia)	-	MVPA (min_dia)
Vigorous physical activity (min_dia)	-	Vigorous physical activity (min_dia)
Simultaneity of PA and sedentary bahavior	0	Active and no sedentary
	1	Active and sedentary
	2	Inactive and no sedentary
	3	Inactive and sedentary
